# Supplementary material for: A New Versatile Platform for Assessment of Improved Cardiac Performance in Human-Engineered Heart Tissues
Source: J Pers Med. 2022 Feb 4;12(2):214. doi: 10.3390/jpm12020214 (PMC8877418; doi:10.3390/jpm12020214)
Supplement: Supplementary file 1 [file jpm-12-00214-s001.zip]

Archive with 1 entries (1 files):
- jpm-1522264-supplementary.pdf
